# Supplementary material for: Novelties in Uvaria (Annonaceae) from West Africa
Source: PhytoKeys. 2026 Mar 10;271:241–50. doi: 10.3897/phytokeys.271.188903 (PMC12997041; doi:10.3897/phytokeys.271.188903)
Supplement: XML Treatment for Uvaria tobliensis [file phytokeys.271.188903-treatment1.xml]

<!DOCTYPE tp:taxon-treatment
  PUBLIC "-//TaxonX//DTD Taxonomic Treatment Publishing DTD v0 20100105//EN" "tax-treatment-NSO.dtd">
<tp:taxon-treatment xmlns:tp="http://www.plazi.org/taxpub"><tp:treatment-meta><kwd-group><label>Taxon classification</label><kwd>
              <named-content content-type="kingdom">Plantae</named-content>
            </kwd><kwd>
              <named-content content-type="order">Magnoliales</named-content>
            </kwd><kwd>
              <named-content content-type="family">Annonaceae</named-content>
            </kwd></kwd-group><mixed-citation publication-type="journal"><person-group><name><surname>Jongkind</surname><given-names>Carel C. H.</given-names></name></person-group><article-title>Novelties in <italic><tp:taxon-name><tp:taxon-name-part taxon-name-part-type="genus" reg="Uvaria">Uvaria</tp:taxon-name-part></tp:taxon-name></italic> (<tp:taxon-name><tp:taxon-name-part taxon-name-part-type="family" reg="Annonaceae">Annonaceae</tp:taxon-name-part></tp:taxon-name>) from West Africa</article-title><source>PhytoKeys</source><day>10</day><month>03</month><year>2026</year><volume>271</volume><fpage>241</fpage><lpage>250</lpage><pub-id pub-id-type="doi">10.3897/phytokeys.271.188903</pub-id></mixed-citation></tp:treatment-meta><tp:nomenclature><tp:taxon-name><object-id xmlns:xlink="http://www.w3.org/1999/xlink" content-type="arpha" xlink:type="simple">E77451A6-799F-5CC5-9548-5CC5D58E3A21</object-id>
                		<tp:taxon-name-part taxon-name-part-type="genus" reg="Uvaria">Uvaria</tp:taxon-name-part> <tp:taxon-name-part taxon-name-part-type="species" reg="tobliensis">tobliensis</tp:taxon-name-part>
                	
                		<object-id xmlns:xlink="http://www.w3.org/1999/xlink" content-type="ipni" xlink:type="simple">urn:lsid:ipni.org:names:77377627-1</object-id>
                	</tp:taxon-name><tp:taxon-authority>Jongkind</tp:taxon-authority><tp:taxon-status xmlns:xlink="http://www.w3.org/1999/xlink" xlink:type="simple">sp. nov.</tp:taxon-status><xref ref-type="fig" rid="F1">Figs 1</xref><xref ref-type="fig" rid="F3">, 3</xref><tp:nomenclature-citation-list><tp:nomenclature-citation><tp:taxon-name>
                <tp:taxon-name-part taxon-name-part-type="genus" reg="Uvaria">Uvaria</tp:taxon-name-part>
              </tp:taxon-name><comment> sp. A (<xref ref-type="bibr" rid="B6">Hawthorne and Jongkind 2006</xref>: 57).</comment></tp:nomenclature-citation></tp:nomenclature-citation-list></tp:nomenclature><tp:treatment-sec sec-type="Type material"><title>Type material.</title><p>Liberia • <bold>Grand Gedeh</bold>, “along the road from Tapita to Chien, 13 miles NE of Tobli” (see Note), 17 Jul 1968, fr., <italic>JWA Jansen 874</italic> (<bold><italic>holotype</italic></bold>: WAG [WAG.1418465]; <bold><italic>isotype</italic></bold>: U [U.1074856]).</p><fig id="F3" position="float" orientation="portrait"><object-id xmlns:xlink="http://www.w3.org/1999/xlink" content-type="doi" xlink:type="simple">10.3897/phytokeys.271.188903.figure3</object-id><object-id xmlns:xlink="http://www.w3.org/1999/xlink" content-type="zenodo_dep_id" xlink:type="simple">0</object-id><object-id xmlns:xlink="http://www.w3.org/1999/xlink" content-type="arpha" xlink:type="simple">CED302ED-AD33-56B8-948A-97FF49488603</object-id><label>Figure 3.</label><caption><p>Distribution map of <italic><tp:taxon-name><tp:taxon-name-part taxon-name-part-type="genus" reg="Uvaria">Uvaria</tp:taxon-name-part> <tp:taxon-name-part taxon-name-part-type="species" reg="leonensis">leonensis</tp:taxon-name-part></tp:taxon-name></italic> (dots), <italic><tp:taxon-name><tp:taxon-name-part taxon-name-part-type="genus" reg="Uvaria">U.</tp:taxon-name-part> <tp:taxon-name-part taxon-name-part-type="species" reg="ovata">ovata</tp:taxon-name-part></tp:taxon-name></italic> (triangles) and <italic><tp:taxon-name><tp:taxon-name-part taxon-name-part-type="genus" reg="Uvaria">U.</tp:taxon-name-part> <tp:taxon-name-part taxon-name-part-type="species" reg="tobliensis">tobliensis</tp:taxon-name-part></tp:taxon-name></italic> (star).</p></caption><graphic xmlns:xlink="http://www.w3.org/1999/xlink" xlink:href="phytokeys-271-241_article-188903__-g003.jpg" id="oo_1558520.jpg" position="float" orientation="portrait" xlink:type="simple"><uri content-type="original_file" xlink:type="simple">https://binary.pensoft.net/fig/1558520</uri></graphic></fig></tp:treatment-sec><tp:treatment-sec sec-type="Diagnosis"><title>Diagnosis.</title><p>Differs from all other African <italic><tp:taxon-name><tp:taxon-name-part taxon-name-part-type="genus" reg="Uvaria">Uvaria</tp:taxon-name-part></tp:taxon-name></italic> species by the combination of a relatively small leaf blade (4–6.5 × 1.8–2.8 cm) with a very dense, mostly stellate-fasciculate, indumentum on the lower surface, and relatively large subglobose monocarps (2.2–2.5 × 1.9–2.1 cm).</p></tp:treatment-sec><tp:treatment-sec sec-type="Description"><title>Description.</title><p><bold><italic>Liana</italic></bold>. Young <bold><italic>shoots</italic></bold> with short brownish indumentum of, at least partly, stellate-fasciculate hairs, soon with many small lenticels. <bold><italic>Petiole</italic></bold> 2–3 mm long, with short brown indumentum. <bold><italic>Leaf blade</italic></bold> elliptic, 4–6.5 × 1.8–2.8 cm, covered beneath with a dense layer of appressed, small, pale green hairs, mostly stellate-fasciculate, mixed with scattered larger (but still small) stellate-fasciculate hairs, above almost glabrous except for the midrib, dark green, base rounded, apex acuminate; midrib impressed above; 7–9 pairs of secondary veins; tertiary venation reticulate. <bold><italic>Monocarps</italic></bold> stipitate, stipes slightly excentric, 10–13 mm long, 3–4 mm in diameter; monocarps c. 15, subglobose, with only a faint ridge along one side, 2.2–2.5 × 1.9–2.1 cm, brown, with dense short, mostly stellate-fasciculate, erect hairs, with 5–7 seeds in two rows. <bold><italic>Seeds</italic></bold> 14–16 × 8–10 × 5–6 mm, roughly triangular in cross-section, smooth, endosperm ruminate.</p></tp:treatment-sec><tp:treatment-sec sec-type="Etymology"><title>Etymology.</title><p>The new species is named after the village near the type location.</p></tp:treatment-sec><tp:treatment-sec sec-type="Distribution and ecology"><title>Distribution and ecology.</title><p>Only known from the type location in high forest in Liberia (Fig. <xref ref-type="fig" rid="F3">3</xref>).</p></tp:treatment-sec><tp:treatment-sec sec-type="Conservation status"><title>Conservation status.</title><p>The only specimen of <italic><tp:taxon-name><tp:taxon-name-part taxon-name-part-type="genus" reg="Uvaria">U.</tp:taxon-name-part> <tp:taxon-name-part taxon-name-part-type="species" reg="tobliensis">tobliensis</tp:taxon-name-part></tp:taxon-name></italic> is collected in Liberia, most likely along the c. 8 km long road between Tobli and the border with Côte d’Ivoire. There are still large patches of forest along this road but most of the forest is converted to farmland. There is no protected forest anywhere nearby. Following the Guidelines for Using the IUCN Red List Categories and Criteria (<xref ref-type="bibr" rid="B8">IUCN 2024</xref>) it is very hard to assess this species as anything else other than Critically Endangered (<abbrev xmlns:xlink="http://www.w3.org/1999/xlink" xlink:title="Critically Endangered" xlink:type="simple">CR</abbrev>, according to criterion B). The EOO cannot be calculated and the AOO is 4 km<sup>2</sup>.</p></tp:treatment-sec><tp:treatment-sec sec-type="Note"><title>Note.</title><p>The location on the herbarium sheet, “along the road from Tapita to Chien, 13 miles NE of Tobli”, can’t be correct. The main road from Tapita, where Jansen started, to Chien (Zwedru) goes roughly north-west to south-east, never to the north-east. The road that branches from the Tapita-Zwedru road at Tobli and that goes north-east is the main road to Côte d’Ivoire. However, long before you have travelled 13 miles (c. 21 km) on this almost straight road you reach the Ivorian border. The collecting location of the type is most likely somewhere along this c. 8 km long road between Tobli and the Ivorian border. In the field notebook of JWA Jansen the collecting location for that day is just described as “Woodcuttlery of Mr Charmois” but that could not be located anymore.</p></tp:treatment-sec><tp:treatment-sec><!--Section generated to contain objects referenced in tp:taxon-treatment.--><fig id="F1" position="float" orientation="portrait"><object-id xmlns:xlink="http://www.w3.org/1999/xlink" content-type="doi" xlink:type="simple">10.3897/phytokeys.271.188903.figure1</object-id><object-id xmlns:xlink="http://www.w3.org/1999/xlink" content-type="zenodo_dep_id" xlink:type="simple">0</object-id><object-id xmlns:xlink="http://www.w3.org/1999/xlink" content-type="arpha" xlink:type="simple">DFE83D03-926A-587D-B307-ED87C9FDE724</object-id><label>Figure 1.</label><caption><p><italic><tp:taxon-name><tp:taxon-name-part taxon-name-part-type="genus" reg="Uvaria">Uvaria</tp:taxon-name-part> <tp:taxon-name-part taxon-name-part-type="species" reg="tobliensis">tobliensis</tp:taxon-name-part></tp:taxon-name></italic>. <bold>A</bold>. Branch with fruits; <bold>B</bold>. Leaf from above; <bold>C</bold>. Leaf above, detail; <bold>D</bold>. Leaf below, detail; <bold>E</bold>. Monocarp; <bold>F</bold>. Monocarp, longitudinal section; <bold>G</bold>. Seeds; <bold>H</bold>. Monocarp, detail of indumentum. Drawing by Hilde Orye from <italic>JWA Jansen 874</italic> (monocarp, including seeds, from spirit).</p></caption><graphic xmlns:xlink="http://www.w3.org/1999/xlink" xlink:href="phytokeys-271-241_article-188903__-g001.jpg" id="oo_1558518.jpg" position="float" orientation="portrait" xlink:type="simple"><uri content-type="original_file" xlink:type="simple">https://binary.pensoft.net/fig/1558518</uri></graphic></fig></tp:treatment-sec><ref-list><ref id="B6"><mixed-citation xmlns:xlink="http://www.w3.org/1999/xlink" xlink:type="simple">Hawthorne WD, Jongkind CCH (2006) Woody plants of Western African forests. A guide to the forest trees, shrubs and lianes from Senegal to Ghana. Royal Botanic Gardens, Kew.</mixed-citation></ref><ref id="B8"><mixed-citation xmlns:xlink="http://www.w3.org/1999/xlink" xlink:type="simple">IUCN [Standards and Petitions Committee] (2024) Guidelines for Using the IUCN Red List Categories and Criteria. Version 16. Prepared by the Standards and Petitions Committee. <ext-link xlink:href="https://www.iucnredlist.org/documents/RedListGuidelines.pdf" ext-link-type="uri" xlink:type="simple">https://www.iucnredlist.org/documents/RedListGuidelines.pdf</ext-link></mixed-citation></ref></ref-list></tp:taxon-treatment>
