# Supplementary material for: Novelties in Uvaria (Annonaceae) from West Africa
Source: PhytoKeys. 2026 Mar 10;271:241–50. doi: 10.3897/phytokeys.271.188903 (PMC12997041; doi:10.3897/phytokeys.271.188903)
Supplement: XML Treatment for Uvaria leonensis [file phytokeys.271.188903-treatment2.xml]

<!DOCTYPE tp:taxon-treatment
  PUBLIC "-//TaxonX//DTD Taxonomic Treatment Publishing DTD v0 20100105//EN" "tax-treatment-NSO.dtd">
<tp:taxon-treatment xmlns:tp="http://www.plazi.org/taxpub"><tp:treatment-meta><kwd-group><label>Taxon classification</label><kwd>
              <named-content content-type="kingdom">Plantae</named-content>
            </kwd><kwd>
              <named-content content-type="order">Magnoliales</named-content>
            </kwd><kwd>
              <named-content content-type="family">Annonaceae</named-content>
            </kwd></kwd-group><mixed-citation publication-type="journal"><person-group><name><surname>Jongkind</surname><given-names>Carel C. H.</given-names></name></person-group><article-title>Novelties in <italic><tp:taxon-name><tp:taxon-name-part taxon-name-part-type="genus" reg="Uvaria">Uvaria</tp:taxon-name-part></tp:taxon-name></italic> (<tp:taxon-name><tp:taxon-name-part taxon-name-part-type="family" reg="Annonaceae">Annonaceae</tp:taxon-name-part></tp:taxon-name>) from West Africa</article-title><source>PhytoKeys</source><day>10</day><month>03</month><year>2026</year><volume>271</volume><fpage>241</fpage><lpage>250</lpage><pub-id pub-id-type="doi">10.3897/phytokeys.271.188903</pub-id></mixed-citation></tp:treatment-meta><tp:nomenclature><tp:taxon-name><object-id xmlns:xlink="http://www.w3.org/1999/xlink" content-type="arpha" xlink:type="simple">BE338DCE-81FC-58F1-9A7B-E976F821102D</object-id>
                		<tp:taxon-name-part taxon-name-part-type="genus" reg="Uvaria">Uvaria</tp:taxon-name-part> <tp:taxon-name-part taxon-name-part-type="species" reg="leonensis">leonensis</tp:taxon-name-part>
                	</tp:taxon-name><tp:taxon-authority>Engl. &amp; Diels, Notizbl. Königl. Bot. Gart. Berlin 2: 293 (1899)</tp:taxon-authority><xref ref-type="fig" rid="F2">Figs 2G–K</xref><xref ref-type="fig" rid="F3">, 3</xref><xref ref-type="fig" rid="F4">, 4</xref><tp:nomenclature-citation-list><tp:nomenclature-citation><tp:taxon-name><tp:taxon-name-part taxon-name-part-type="genus" reg="Uvaria"/> <tp:taxon-name-part taxon-name-part-type="species" reg="ovata"/></tp:taxon-name><comment> = <tp:taxon-name><tp:taxon-name-part taxon-name-part-type="genus" reg="Uvaria">Uvaria</tp:taxon-name-part> <tp:taxon-name-part taxon-name-part-type="species" reg="ovata">ovata</tp:taxon-name-part></tp:taxon-name> (DC.) A.DC. subsp. <italic>afzeliana</italic> (DC.) Keay (<xref ref-type="bibr" rid="B9">Keay 1952</xref>: 544; 1954: 35). Type material. Sierra Leone • s.l., 1792–1794, <italic>Afzelius</italic> s.n. (holotype: B destroyed; lectotype, designated here: BM [BM000554057]).</comment></tp:nomenclature-citation><tp:nomenclature-citation><tp:taxon-name><tp:taxon-name-part taxon-name-part-type="genus" reg="Unona"/> <tp:taxon-name-part taxon-name-part-type="species" reg="ovata"/></tp:taxon-name><comment> ≡ <tp:taxon-name><tp:taxon-name-part taxon-name-part-type="genus" reg="Unona">Unona</tp:taxon-name-part> <tp:taxon-name-part taxon-name-part-type="species" reg="ovata">ovata</tp:taxon-name-part></tp:taxon-name> DC. var. <italic>afzeliana</italic> DC., Syst. Nat. 1: 489 (1817). Type material. Sierra Leone • s.l., 1792–1794, <italic>Afzelius</italic> s.n. (holotype: B destroyed; lectotype, designated here: BM [BM000554057]).</comment></tp:nomenclature-citation><tp:nomenclature-citation><tp:taxon-name><tp:taxon-name-part taxon-name-part-type="genus" reg="Uvaria"/> <tp:taxon-name-part taxon-name-part-type="species" reg="nigrescens"/></tp:taxon-name><comment> = <tp:taxon-name><tp:taxon-name-part taxon-name-part-type="genus" reg="Uvaria">Uvaria</tp:taxon-name-part> <tp:taxon-name-part taxon-name-part-type="species" reg="nigrescens">nigrescens</tp:taxon-name-part></tp:taxon-name> Engl. &amp; Diels, Monogr. Afrik. Pflanzen.-Fam. 6: 15 (1901). Type material. Sierra Leone • s.l., 1792–1796, <italic>Afzelius</italic> s.n. (holotype: B [B100153102]).</comment></tp:nomenclature-citation></tp:nomenclature-citation-list></tp:nomenclature><tp:treatment-sec sec-type="Distribution and ecology"><title>Distribution and ecology.</title><p><italic><tp:taxon-name><tp:taxon-name-part taxon-name-part-type="genus" reg="Uvaria">U.</tp:taxon-name-part> <tp:taxon-name-part taxon-name-part-type="species" reg="leonensis">leonensis</tp:taxon-name-part></tp:taxon-name></italic> is known from several locations roughly between the Danané area in western Côte d’Ivoire and Freetown in Sierra Leone (Fig. <xref ref-type="fig" rid="F3">3</xref>) between (100 ? -) 250–600 m altitude. This is an area with a high rainfall combined with a strong dry season. <italic><tp:taxon-name><tp:taxon-name-part taxon-name-part-type="genus" reg="Uvaria">U.</tp:taxon-name-part> <tp:taxon-name-part taxon-name-part-type="species" reg="leonensis">leonensis</tp:taxon-name-part></tp:taxon-name></italic> is found in forest borders and thickets, it seems to prefer rocky soils.</p><fig id="F4" position="float" orientation="portrait"><object-id xmlns:xlink="http://www.w3.org/1999/xlink" content-type="doi" xlink:type="simple">10.3897/phytokeys.271.188903.figure4</object-id><object-id xmlns:xlink="http://www.w3.org/1999/xlink" content-type="zenodo_dep_id" xlink:type="simple">0</object-id><object-id xmlns:xlink="http://www.w3.org/1999/xlink" content-type="arpha" xlink:type="simple">22008669-6C88-50B0-B3B4-5C800377D898</object-id><label>Figure 4.</label><caption><p><italic><tp:taxon-name><tp:taxon-name-part taxon-name-part-type="genus" reg="Uvaria">Uvaria</tp:taxon-name-part> <tp:taxon-name-part taxon-name-part-type="species" reg="leonensis">leonensis</tp:taxon-name-part></tp:taxon-name></italic>. Fruiting branch. From <italic>Jongkind et al. 11372</italic> by Carel Jongkind.</p></caption><graphic xmlns:xlink="http://www.w3.org/1999/xlink" xlink:href="phytokeys-271-241_article-188903__-g004.jpg" id="oo_1558521.jpg" position="float" orientation="portrait" xlink:type="simple"><uri content-type="original_file" xlink:type="simple">https://binary.pensoft.net/fig/1558521</uri></graphic></fig></tp:treatment-sec><tp:treatment-sec sec-type="Lectotypifications"><title>Lectotypifications.</title><p>The isotype of <italic><tp:taxon-name><tp:taxon-name-part taxon-name-part-type="genus" reg="Unona">Unona</tp:taxon-name-part> <tp:taxon-name-part taxon-name-part-type="species" reg="ovata">ovata</tp:taxon-name-part></tp:taxon-name></italic> var. <italic>afzeliana</italic> and <italic><tp:taxon-name><tp:taxon-name-part taxon-name-part-type="genus" reg="Uvaria">Uvaria</tp:taxon-name-part> <tp:taxon-name-part taxon-name-part-type="species" reg="leonensis">leonensis</tp:taxon-name-part></tp:taxon-name></italic> in BM is selected here as lectotype for the two taxa to replace the destroyed holotype. This sheet was annotated as isotype of <italic><tp:taxon-name><tp:taxon-name-part taxon-name-part-type="genus" reg="Unona">Unona</tp:taxon-name-part> <tp:taxon-name-part taxon-name-part-type="species" reg="ovata">ovata</tp:taxon-name-part></tp:taxon-name></italic> var. <italic>afzeliana</italic> by Keay and he explains that both names have the same type (<xref ref-type="bibr" rid="B9">Keay 1952</xref>).</p></tp:treatment-sec><tp:treatment-sec sec-type="Notes"><title>Notes.</title><p><italic><tp:taxon-name><tp:taxon-name-part taxon-name-part-type="genus" reg="Uvaria">Uvaria</tp:taxon-name-part> <tp:taxon-name-part taxon-name-part-type="species" reg="nigrescens">nigrescens</tp:taxon-name-part></tp:taxon-name></italic> Engl. &amp; Diels was made synonym of <italic><tp:taxon-name><tp:taxon-name-part taxon-name-part-type="genus" reg="Uvaria">U.</tp:taxon-name-part> <tp:taxon-name-part taxon-name-part-type="species" reg="chamae">chamae</tp:taxon-name-part></tp:taxon-name></italic> P.Beauv. by Keay (<xref ref-type="bibr" rid="B9">Keay 1952</xref>). He probably did not see a type specimen but made this decision on the basis of the description and illustration published by <xref ref-type="bibr" rid="B3">Engler and Diels (1901)</xref>. The holotype of <italic><tp:taxon-name><tp:taxon-name-part taxon-name-part-type="genus" reg="Uvaria">U.</tp:taxon-name-part> <tp:taxon-name-part taxon-name-part-type="species" reg="nigrescens">nigrescens</tp:taxon-name-part></tp:taxon-name></italic> in Berlin is almost identical to the type of <italic><tp:taxon-name><tp:taxon-name-part taxon-name-part-type="genus" reg="Uvaria">U.</tp:taxon-name-part> <tp:taxon-name-part taxon-name-part-type="species" reg="leonensis">leonensis</tp:taxon-name-part></tp:taxon-name></italic> and the name is here transferred to that species as a new synonym. The leaves, flowers and fruits of <italic><tp:taxon-name><tp:taxon-name-part taxon-name-part-type="genus" reg="Uvaria">U.</tp:taxon-name-part> <tp:taxon-name-part taxon-name-part-type="species" reg="chamae">chamae</tp:taxon-name-part></tp:taxon-name></italic> are clearly larger than those of <italic><tp:taxon-name><tp:taxon-name-part taxon-name-part-type="genus" reg="Uvaria">U.</tp:taxon-name-part> <tp:taxon-name-part taxon-name-part-type="species" reg="leonensis">leonensis</tp:taxon-name-part></tp:taxon-name></italic> and its leaf base is usually rounded, not obtuse to cuneate. Both <italic><tp:taxon-name><tp:taxon-name-part taxon-name-part-type="genus" reg="Uvaria">U.</tp:taxon-name-part> <tp:taxon-name-part taxon-name-part-type="species" reg="nigrescens">nigrescens</tp:taxon-name-part></tp:taxon-name></italic> and <italic><tp:taxon-name><tp:taxon-name-part taxon-name-part-type="genus" reg="Uvaria">U.</tp:taxon-name-part> <tp:taxon-name-part taxon-name-part-type="species" reg="leonensis">leonensis</tp:taxon-name-part></tp:taxon-name></italic> are based on Afzelius specimens from Sierra Leone, but the first on a fruiting specimen and the second on a flowering specimen.</p></tp:treatment-sec><tp:treatment-sec sec-type="Selection of specimens seen"><title>Selection of specimens seen.</title><p>Côte d’Ivoire • Sommet du Mont Goula, près Danané, 10 Apr 1909, fr., <italic>Chevalier</italic> 21210 (BR, P); • 2 km E of Danané, 6 Mar 1959, fl., <italic>Leeuwenberg</italic> 2994 (BR, K, MO image, WAG).</p><p>Guinea • Mont Djiba, 28 Jul 1949, fr., <italic>Adam 5850</italic> (MO image, P); • Forêt Classée de Mt Yonon, 10 May 2011, fl., fr., <italic>Jongkind</italic> 10707 (BR, G, K, MA, MO, P, WAG); • West of the Nimba mountains, 3 Jul 2012, fl., fr., <italic>Jongkind</italic> 11372 (K, MO, P, WAG).</p><p>Liberia • near Soplima, 1 Nov 1947, fr., <italic>Baldwin</italic> 10053 (K, MO image); • Kpelle Forest, south-east of Gainkpa, 18 Dec 2010, ster., <italic>Jongkind</italic> 10249 (WAG).</p><p>Sierra Leone • Sula Mountains, Tonkolili River near former village Farangbaya, 29 Jul 2013, fr., <italic>Momoh 17</italic> (BR, MO image, WAG); • Yiben Dam area, Seli River, 4 Aug 2016, fr., <italic>Momoh 140</italic> (WAG); • on rocks near top of Sugar Loaf, 26 Apr 1892, fl., <italic>Scott Elliot 5774</italic> (K); • Rowala, 23 Jul 1914, fr., <italic>NW Thomas 1056</italic> (K).</p></tp:treatment-sec><tp:treatment-sec><!--Section generated to contain objects referenced in tp:taxon-treatment.--><fig id="F2" position="float" orientation="portrait"><object-id xmlns:xlink="http://www.w3.org/1999/xlink" content-type="doi" xlink:type="simple">10.3897/phytokeys.271.188903.figure2</object-id><object-id xmlns:xlink="http://www.w3.org/1999/xlink" content-type="zenodo_dep_id" xlink:type="simple">0</object-id><object-id xmlns:xlink="http://www.w3.org/1999/xlink" content-type="arpha" xlink:type="simple">B444C13E-6797-5956-8B01-3DC5ED0AB77E</object-id><label>Figure 2.</label><caption><p><italic><tp:taxon-name><tp:taxon-name-part taxon-name-part-type="genus" reg="Uvaria">Uvaria</tp:taxon-name-part> <tp:taxon-name-part taxon-name-part-type="species" reg="ovata">ovata</tp:taxon-name-part></tp:taxon-name></italic>. <bold>A</bold>. Plant with inflorescence; <bold>B</bold>. Detail of leaf above, with midrib; <bold>C</bold>. Detail of leaf beneath, with midrib; <bold>D</bold>. Flower from above; <bold>E</bold>. Flower from aside, showing calyx; <bold>F</bold>. Flower without petals showing torn calyx cup. <italic><tp:taxon-name><tp:taxon-name-part taxon-name-part-type="genus" reg="Uvaria">Uvaria</tp:taxon-name-part> <tp:taxon-name-part taxon-name-part-type="species" reg="leonensis">leonensis</tp:taxon-name-part></tp:taxon-name></italic>. <bold>G</bold>. Plant with infructescence; <bold>H</bold>. Detail of leaf above, with midrib; <bold>I</bold>. Detail of leaf beneath, with midrib; <bold>J</bold>. Flower; <bold>K</bold>. Flower without petals, showing entire calyx cup. <bold>A, D, E</bold> from <italic>Bokdam 2779</italic>; <bold>B, C, F</bold> from <italic>Berg &amp; Wiebes 1442</italic>; <bold>G</bold> from <italic>Jongkind 10707</italic>; <bold>H–K</bold> from <italic>Jongkind 11372</italic>. Drawing by Hans de Vries.</p></caption><graphic xmlns:xlink="http://www.w3.org/1999/xlink" xlink:href="phytokeys-271-241_article-188903__-g002.jpg" id="oo_1558519.jpg" position="float" orientation="portrait" xlink:type="simple"><uri content-type="original_file" xlink:type="simple">https://binary.pensoft.net/fig/1558519</uri></graphic></fig><fig id="F3" position="float" orientation="portrait"><object-id xmlns:xlink="http://www.w3.org/1999/xlink" content-type="doi" xlink:type="simple">10.3897/phytokeys.271.188903.figure3</object-id><object-id xmlns:xlink="http://www.w3.org/1999/xlink" content-type="zenodo_dep_id" xlink:type="simple">0</object-id><object-id xmlns:xlink="http://www.w3.org/1999/xlink" content-type="arpha" xlink:type="simple">CED302ED-AD33-56B8-948A-97FF49488603</object-id><label>Figure 3.</label><caption><p>Distribution map of <italic><tp:taxon-name><tp:taxon-name-part taxon-name-part-type="genus" reg="Uvaria">Uvaria</tp:taxon-name-part> <tp:taxon-name-part taxon-name-part-type="species" reg="leonensis">leonensis</tp:taxon-name-part></tp:taxon-name></italic> (dots), <italic><tp:taxon-name><tp:taxon-name-part taxon-name-part-type="genus" reg="Uvaria">U.</tp:taxon-name-part> <tp:taxon-name-part taxon-name-part-type="species" reg="ovata">ovata</tp:taxon-name-part></tp:taxon-name></italic> (triangles) and <italic><tp:taxon-name><tp:taxon-name-part taxon-name-part-type="genus" reg="Uvaria">U.</tp:taxon-name-part> <tp:taxon-name-part taxon-name-part-type="species" reg="tobliensis">tobliensis</tp:taxon-name-part></tp:taxon-name></italic> (star).</p></caption><graphic xmlns:xlink="http://www.w3.org/1999/xlink" xlink:href="phytokeys-271-241_article-188903__-g003.jpg" id="oo_1558520.jpg" position="float" orientation="portrait" xlink:type="simple"><uri content-type="original_file" xlink:type="simple">https://binary.pensoft.net/fig/1558520</uri></graphic></fig></tp:treatment-sec><ref-list><ref id="B9"><mixed-citation xmlns:xlink="http://www.w3.org/1999/xlink" xlink:type="simple">Keay RWJ (1952) Revision of the “Flora of West tropical Africa” - II. Kew Bulletin 7: 543–548. <ext-link xlink:href="10.2307/4117809" ext-link-type="doi" xlink:type="simple">https://doi.org/10.2307/4117809</ext-link></mixed-citation></ref><ref id="B3"><mixed-citation xmlns:xlink="http://www.w3.org/1999/xlink" xlink:type="simple">Engler A, Diels L (1901) <tp:taxon-name><tp:taxon-name-part taxon-name-part-type="family">Annonaceae</tp:taxon-name-part></tp:taxon-name>. In: Engler A (Ed.) Monographien afrikanischer Pflanzen-­Familien und -Gattungen. Engelmann, Leipzig. <ext-link xlink:href="10.5962/bhl.title.53505" ext-link-type="doi" xlink:type="simple">https://doi.org/10.5962/bhl.title.53505</ext-link></mixed-citation></ref></ref-list></tp:taxon-treatment>
