# Supplementary material for: Novelties in Uvaria (Annonaceae) from West Africa
Source: PhytoKeys. 2026 Mar 10;271:241–50. doi: 10.3897/phytokeys.271.188903 (PMC12997041; doi:10.3897/phytokeys.271.188903)
Supplement: XML Treatment for Uvaria ovata [file phytokeys.271.188903-treatment3.xml]

<!DOCTYPE tp:taxon-treatment
  PUBLIC "-//TaxonX//DTD Taxonomic Treatment Publishing DTD v0 20100105//EN" "tax-treatment-NSO.dtd">
<tp:taxon-treatment xmlns:tp="http://www.plazi.org/taxpub"><tp:treatment-meta><kwd-group><label>Taxon classification</label><kwd>
              <named-content content-type="kingdom">Plantae</named-content>
            </kwd><kwd>
              <named-content content-type="order">Magnoliales</named-content>
            </kwd><kwd>
              <named-content content-type="family">Annonaceae</named-content>
            </kwd></kwd-group><mixed-citation publication-type="journal"><person-group><name><surname>Jongkind</surname><given-names>Carel C. H.</given-names></name></person-group><article-title>Novelties in <italic><tp:taxon-name><tp:taxon-name-part taxon-name-part-type="genus" reg="Uvaria">Uvaria</tp:taxon-name-part></tp:taxon-name></italic> (<tp:taxon-name><tp:taxon-name-part taxon-name-part-type="family" reg="Annonaceae">Annonaceae</tp:taxon-name-part></tp:taxon-name>) from West Africa</article-title><source>PhytoKeys</source><day>10</day><month>03</month><year>2026</year><volume>271</volume><fpage>241</fpage><lpage>250</lpage><pub-id pub-id-type="doi">10.3897/phytokeys.271.188903</pub-id></mixed-citation></tp:treatment-meta><tp:nomenclature><tp:taxon-name><object-id xmlns:xlink="http://www.w3.org/1999/xlink" content-type="arpha" xlink:type="simple">FFE7E961-226A-5ABC-ACCE-0C80ADA3B33B</object-id>
                		<tp:taxon-name-part taxon-name-part-type="genus" reg="Uvaria">Uvaria</tp:taxon-name-part> <tp:taxon-name-part taxon-name-part-type="species" reg="ovata">ovata</tp:taxon-name-part>
                	</tp:taxon-name><tp:taxon-authority>(DC.) A.DC., Mém. Soc. Phys. Genève 5: 205 (1832)</tp:taxon-authority><xref ref-type="fig" rid="F2">Figs 2A–F</xref><xref ref-type="fig" rid="F3">, 3</xref><xref ref-type="fig" rid="F5">, 5</xref><tp:nomenclature-citation-list><tp:nomenclature-citation><tp:taxon-name><tp:taxon-name-part taxon-name-part-type="genus" reg="Uvaria"/> <tp:taxon-name-part taxon-name-part-type="species" reg="ovata"/></tp:taxon-name><comment> ≡ <tp:taxon-name><tp:taxon-name-part taxon-name-part-type="genus" reg="Uvaria">Uvaria</tp:taxon-name-part> <tp:taxon-name-part taxon-name-part-type="species" reg="ovata">ovata</tp:taxon-name-part></tp:taxon-name> (DC.) A.DC. subsp. <italic>ovata</italic> (<xref ref-type="bibr" rid="B9">Keay 1952</xref>: 544; 1954: 35).</comment></tp:nomenclature-citation><tp:nomenclature-citation><tp:taxon-name><tp:taxon-name-part taxon-name-part-type="genus" reg="Unona"/> <tp:taxon-name-part taxon-name-part-type="species" reg="ovata"/></tp:taxon-name><comment> ≡ <tp:taxon-name><tp:taxon-name-part taxon-name-part-type="genus" reg="Unona">Unona</tp:taxon-name-part> <tp:taxon-name-part taxon-name-part-type="species" reg="ovata">ovata</tp:taxon-name-part></tp:taxon-name> DC., Syst. Nat. [Candolle] 1: 489 (1817). Type material. Ghana • s.l., 1799–1803, <italic>Thonning</italic> s.n. (lectotype, designated here: C [C10004672]; isolectotype: C [C10004673]).</comment></tp:nomenclature-citation><tp:nomenclature-citation><tp:taxon-name><tp:taxon-name-part taxon-name-part-type="genus" reg="Uvaria"/> <tp:taxon-name-part taxon-name-part-type="species" reg="cordata"/></tp:taxon-name><comment> = <tp:taxon-name><tp:taxon-name-part taxon-name-part-type="genus" reg="Uvaria">Uvaria</tp:taxon-name-part> <tp:taxon-name-part taxon-name-part-type="species" reg="cordata">cordata</tp:taxon-name-part></tp:taxon-name> Schumach. &amp; Thonn., Beskr. Guin. Pl. 255 (1827). Type material. Ghana • s.l., 1799–1803, Thonning s.n. (lectotype, designated here: C [C10004672]; isolectotype: C [C10004673]).</comment></tp:nomenclature-citation><tp:nomenclature-citation><tp:taxon-name><tp:taxon-name-part taxon-name-part-type="genus" reg="Uvaria"/> <tp:taxon-name-part taxon-name-part-type="species" reg="globosa"/></tp:taxon-name><comment> = <tp:taxon-name><tp:taxon-name-part taxon-name-part-type="genus" reg="Uvaria">Uvaria</tp:taxon-name-part> <tp:taxon-name-part taxon-name-part-type="species" reg="globosa">globosa</tp:taxon-name-part></tp:taxon-name> Hook.f., Niger Fl. [W. J. Hooker]. 210. (1849). Type material. Ghana • Accra, s.d., <italic>Vogel</italic> s.n. (lectotype, designated here: K [K00198789]; isolectotype: K [K000198788]).</comment></tp:nomenclature-citation><tp:nomenclature-citation><tp:taxon-name><tp:taxon-name-part taxon-name-part-type="genus" reg="Uvaria"/> <tp:taxon-name-part taxon-name-part-type="species" reg="globosa"/></tp:taxon-name><comment> = <tp:taxon-name><tp:taxon-name-part taxon-name-part-type="genus" reg="Uvaria">Uvaria</tp:taxon-name-part> <tp:taxon-name-part taxon-name-part-type="species" reg="globosa">globosa</tp:taxon-name-part></tp:taxon-name> Hook.f. var. <italic>warneckei</italic> Engl., Monogr. Afrik. Pflanzen.-Fam. 6: 57, 1901. Type material. Togo • prope Lome, May 1900, fl., <italic>Warnecke 147</italic>; holotype: B [B 10 0153107] image; isotypes: GOET [GOET005690] image, HBG [HBG502493, HBG502494] images, K [K000041232, K000041233, K000041234], L [L.1770697], M [M0107941] image).</comment></tp:nomenclature-citation></tp:nomenclature-citation-list></tp:nomenclature><tp:treatment-sec sec-type="Distribution and ecology"><title>Distribution and ecology.</title><p><italic><tp:taxon-name><tp:taxon-name-part taxon-name-part-type="genus" reg="Uvaria">U.</tp:taxon-name-part> <tp:taxon-name-part taxon-name-part-type="species" reg="ovata">ovata</tp:taxon-name-part></tp:taxon-name></italic> is found in two disjunct areas (Fig. <xref ref-type="fig" rid="F3">3</xref>), one area in central Côte d’Ivoire and one in the south of the Dahomey Gap from Ghana to Benin (<xref ref-type="bibr" rid="B5">Hall and Swaine 1981</xref>, <xref ref-type="bibr" rid="B1">Akoègninou et al. 2006</xref>). Both areas have more or less the same kind of vegetation and climate. <italic><tp:taxon-name><tp:taxon-name-part taxon-name-part-type="genus" reg="Uvaria">U.</tp:taxon-name-part> <tp:taxon-name-part taxon-name-part-type="species" reg="ovata">ovata</tp:taxon-name-part></tp:taxon-name></italic> grows in forest borders and thickets between 10–270 m above sea level.</p><fig id="F5" position="float" orientation="portrait"><object-id xmlns:xlink="http://www.w3.org/1999/xlink" content-type="doi" xlink:type="simple">10.3897/phytokeys.271.188903.figure5</object-id><object-id xmlns:xlink="http://www.w3.org/1999/xlink" content-type="zenodo_dep_id" xlink:type="simple">0</object-id><object-id xmlns:xlink="http://www.w3.org/1999/xlink" content-type="arpha" xlink:type="simple">441FDEC4-E9EC-5FB3-8786-7AB9B47DC1EF</object-id><label>Figure 5.</label><caption><p><italic><tp:taxon-name><tp:taxon-name-part taxon-name-part-type="genus" reg="Uvaria">Uvaria</tp:taxon-name-part> <tp:taxon-name-part taxon-name-part-type="species" reg="ovata">ovata</tp:taxon-name-part></tp:taxon-name></italic>. From flower bud to open flower. The, at the start, completely closed calyx cup is gradually tearing into three lobes. With one completely closed bud visible in the middle. From <italic>Lachenaud et al. 2762</italic> by Olivier Lachenaud.</p></caption><graphic xmlns:xlink="http://www.w3.org/1999/xlink" xlink:href="phytokeys-271-241_article-188903__-g005.jpg" id="oo_1558522.jpg" position="float" orientation="portrait" xlink:type="simple"><uri content-type="original_file" xlink:type="simple">https://binary.pensoft.net/fig/1558522</uri></graphic></fig><p>There are two recent collections from this species from disturbed vegetation at the north end of São Tomé, both from almost the same location: <italic>Lachenaud et al. 2762</italic> in flower (photos seen) and <italic>Eduardo et all. 94</italic> in fruit (COI image). An older specimen, from March 1968, is cited in a checklist of the island (<xref ref-type="bibr" rid="B4">Figueiredo et al. 2011</xref>). No older collections from São Tomé are known. There is a distance of more than 800 km between this location and the population on the mainland. More research is needed to confirm that it is not a relatively recent introduction.</p></tp:treatment-sec><tp:treatment-sec sec-type="Lectotypifications"><title>Lectotypifications.</title><p><italic><tp:taxon-name><tp:taxon-name-part taxon-name-part-type="genus" reg="Unona">Unona</tp:taxon-name-part> <tp:taxon-name-part taxon-name-part-type="species" reg="ovata">ovata</tp:taxon-name-part></tp:taxon-name></italic> and <italic><tp:taxon-name><tp:taxon-name-part taxon-name-part-type="genus" reg="Uvaria">Uvaria</tp:taxon-name-part> <tp:taxon-name-part taxon-name-part-type="species" reg="cordata">cordata</tp:taxon-name-part></tp:taxon-name></italic> have the same type in Copenhagen (<xref ref-type="bibr" rid="B9">Keay 1952</xref>), one of the two sheets is selected here as lectotype. One of the two sheets mentioned by Keay as holotype of <italic><tp:taxon-name><tp:taxon-name-part taxon-name-part-type="genus" reg="Uvaria">U.</tp:taxon-name-part> <tp:taxon-name-part taxon-name-part-type="species" reg="globosa">globosa</tp:taxon-name-part></tp:taxon-name></italic> in Kew is also selected here as lectotype of this name.</p></tp:treatment-sec><tp:treatment-sec sec-type="Selection of specimens seen"><title>Selection of specimens seen.</title><p>Côte d’Ivoire • Réserve de Bouna, près de Kakpin, 20 Jun 1968, fr., <italic>Aké Assi 10297</italic> (UCJ image); Abli-Aloukro, 2 May 1971, <italic>Audru 3927</italic> (P, WAG); Koffie-Yaboué, 17 May 1971, fl., <italic>Audru 4172</italic> (P); Lomo Nord, 10 Oct. 1971, fr., <italic>Audru 4353</italic> (P); Lamto area, 12 Nov 1982, fl., <italic>Berg &amp; Wiebes 1442</italic> (WAG); Orumbo Boka, 12 Jun 1968, fl., fr., <italic>Bokdam</italic> 2779 (BR, MO image, WAG); Assakra, 3 Oct 1956, <italic>Mangenot 4119</italic> (UCJ image); Lamto, Chemin à Zagoussi, 12 Jun 1971, fl., fr., <italic>Miège</italic> s.n. (WAG); route de Morénou (Rocher), fl., Oct 1895, <italic>Pobéguin 203</italic> (P).</p><p>Ghana • between Akwamu West and Ajena, 2 Jun 1957, fl., fr., <italic>Adams 4796</italic> (K, WAG); Legon Botanical Gardens, 1 Jul 2010, <italic>van Andel et al. 5646</italic> (WAG); Achimota, 2 May 1974, fl., <italic>Enti FE 1284</italic> (BR, WAG), Achimota Forest, 1 Nov 1993, fr., <italic>Jongkind &amp; Noyes 1278</italic> (BR, K, MO, WAG); ca 20 mls E of Sekondi, 1 Apr 1954, <italic>Morton A 485</italic> (K); on top of Aburi scarp, 4 Jun 1953, fl., fr., <italic>Morton A 1005</italic> (K); 3 mls above Ajena, 29 Nov 1953, fr., <italic>Morton GC 9453</italic> (K).</p><p>Benin • Ouèdèmè-Péda, 22 Feb 1999, fl.bud, <italic>Essou</italic> 1539 (WAG).</p><p>São Tomé and Príncipe • São Tomé, Côte Nord, ± 0.75 km à l’est de Lagoa Azul vers Morro Peixe, 28 Oct 2019, fl., <italic>Lachenaud et al. 2762</italic> (BR, COI image).</p></tp:treatment-sec><tp:treatment-sec><!--Section generated to contain objects referenced in tp:taxon-treatment.--><fig id="F2" position="float" orientation="portrait"><object-id xmlns:xlink="http://www.w3.org/1999/xlink" content-type="doi" xlink:type="simple">10.3897/phytokeys.271.188903.figure2</object-id><object-id xmlns:xlink="http://www.w3.org/1999/xlink" content-type="zenodo_dep_id" xlink:type="simple">0</object-id><object-id xmlns:xlink="http://www.w3.org/1999/xlink" content-type="arpha" xlink:type="simple">B444C13E-6797-5956-8B01-3DC5ED0AB77E</object-id><label>Figure 2.</label><caption><p><italic><tp:taxon-name><tp:taxon-name-part taxon-name-part-type="genus" reg="Uvaria">Uvaria</tp:taxon-name-part> <tp:taxon-name-part taxon-name-part-type="species" reg="ovata">ovata</tp:taxon-name-part></tp:taxon-name></italic>. <bold>A</bold>. Plant with inflorescence; <bold>B</bold>. Detail of leaf above, with midrib; <bold>C</bold>. Detail of leaf beneath, with midrib; <bold>D</bold>. Flower from above; <bold>E</bold>. Flower from aside, showing calyx; <bold>F</bold>. Flower without petals showing torn calyx cup. <italic><tp:taxon-name><tp:taxon-name-part taxon-name-part-type="genus" reg="Uvaria">Uvaria</tp:taxon-name-part> <tp:taxon-name-part taxon-name-part-type="species" reg="leonensis">leonensis</tp:taxon-name-part></tp:taxon-name></italic>. <bold>G</bold>. Plant with infructescence; <bold>H</bold>. Detail of leaf above, with midrib; <bold>I</bold>. Detail of leaf beneath, with midrib; <bold>J</bold>. Flower; <bold>K</bold>. Flower without petals, showing entire calyx cup. <bold>A, D, E</bold> from <italic>Bokdam 2779</italic>; <bold>B, C, F</bold> from <italic>Berg &amp; Wiebes 1442</italic>; <bold>G</bold> from <italic>Jongkind 10707</italic>; <bold>H–K</bold> from <italic>Jongkind 11372</italic>. Drawing by Hans de Vries.</p></caption><graphic xmlns:xlink="http://www.w3.org/1999/xlink" xlink:href="phytokeys-271-241_article-188903__-g002.jpg" id="oo_1558519.jpg" position="float" orientation="portrait" xlink:type="simple"><uri content-type="original_file" xlink:type="simple">https://binary.pensoft.net/fig/1558519</uri></graphic></fig><fig id="F3" position="float" orientation="portrait"><object-id xmlns:xlink="http://www.w3.org/1999/xlink" content-type="doi" xlink:type="simple">10.3897/phytokeys.271.188903.figure3</object-id><object-id xmlns:xlink="http://www.w3.org/1999/xlink" content-type="zenodo_dep_id" xlink:type="simple">0</object-id><object-id xmlns:xlink="http://www.w3.org/1999/xlink" content-type="arpha" xlink:type="simple">CED302ED-AD33-56B8-948A-97FF49488603</object-id><label>Figure 3.</label><caption><p>Distribution map of <italic><tp:taxon-name><tp:taxon-name-part taxon-name-part-type="genus" reg="Uvaria">Uvaria</tp:taxon-name-part> <tp:taxon-name-part taxon-name-part-type="species" reg="leonensis">leonensis</tp:taxon-name-part></tp:taxon-name></italic> (dots), <italic><tp:taxon-name><tp:taxon-name-part taxon-name-part-type="genus" reg="Uvaria">U.</tp:taxon-name-part> <tp:taxon-name-part taxon-name-part-type="species" reg="ovata">ovata</tp:taxon-name-part></tp:taxon-name></italic> (triangles) and <italic><tp:taxon-name><tp:taxon-name-part taxon-name-part-type="genus" reg="Uvaria">U.</tp:taxon-name-part> <tp:taxon-name-part taxon-name-part-type="species" reg="tobliensis">tobliensis</tp:taxon-name-part></tp:taxon-name></italic> (star).</p></caption><graphic xmlns:xlink="http://www.w3.org/1999/xlink" xlink:href="phytokeys-271-241_article-188903__-g003.jpg" id="oo_1558520.jpg" position="float" orientation="portrait" xlink:type="simple"><uri content-type="original_file" xlink:type="simple">https://binary.pensoft.net/fig/1558520</uri></graphic></fig></tp:treatment-sec><ref-list><ref id="B9"><mixed-citation xmlns:xlink="http://www.w3.org/1999/xlink" xlink:type="simple">Keay RWJ (1952) Revision of the “Flora of West tropical Africa” - II. Kew Bulletin 7: 543–548. <ext-link xlink:href="10.2307/4117809" ext-link-type="doi" xlink:type="simple">https://doi.org/10.2307/4117809</ext-link></mixed-citation></ref><ref id="B5"><mixed-citation xmlns:xlink="http://www.w3.org/1999/xlink" xlink:type="simple">Hall JB, Swaine MD (1981) Distribution and ecology of vascular plants in a tropical rain forest: Forest vegetation in Ghana. Geobotany 1. <ext-link xlink:href="10.1007/978-94-009-8650-3" ext-link-type="doi" xlink:type="simple">https://doi.org/10.1007/978-94-009-8650-3</ext-link></mixed-citation></ref><ref id="B1"><mixed-citation xmlns:xlink="http://www.w3.org/1999/xlink" xlink:type="simple">Akoègninou A, van der Burg WJ, van der Maesen LJG (2006) Flore analytique du Bénin. Bakhuys Publishers.</mixed-citation></ref><ref id="B4"><mixed-citation xmlns:xlink="http://www.w3.org/1999/xlink" xlink:type="simple">Figueiredo E, Paiva J, Stévart T, Oliveira F, Smith GF (2011) Annotated catalogue of the flowering plants of São Tomé and Príncipe. Bothalia 41(1): 41–82. <ext-link xlink:href="10.4102/abc.v41i1.34" ext-link-type="doi" xlink:type="simple">https://doi.org/10.4102/abc.v41i1.34</ext-link></mixed-citation></ref></ref-list></tp:taxon-treatment>
